# Supplementary material for: Diversity and Complexity of Internally Deleted Viral Genomes in Influenza A Virus Subpopulations with Enhanced Interferon-Inducing Phenotypes
Source: Viruses. 2023 Oct 17;15(10):2107. doi: 10.3390/v15102107 (PMC10612045; doi:10.3390/v15102107)
Supplement: Supplementary file 1 [file viruses-15-02107-s001.zip › Supplementary Table S1.xlsx]

## Sheet: Table S1
Supplementary Table S1. Relative abundance of ID vRNAs per nucleotide of each viral genome segment.
Segment name	Segment length	Relative ID vRNA abundance divided by segment length					Fold change over average relative abundance of ID vRNAs per nucleotide of all other non-polymerase genomic segments
		PC4-P1-rep1	PC4-P1-rep2	PC4-P2-rep1	PC4-P2-rep2	Average
PB2	2341	0.0236453	0.0260203	0.0246705	0.0213903	0.0239316	156.969
PB1	2341	0.0143772	0.0180104	0.0136334	0.0106002	0.0141553	92.8455
PA	2233	0.0166465	0.0199176	0.0126533	0.0105871	0.0149511	98.0657
HA	1731	0.000230647	0.000953029	0	0	0.000295919	1.94096
NP	1565	0	0.000228376	0	0	5.7094e-05	0.374484
NA	1453	0	0	0	0	0	0
M	1027	0	0	0	0	0	0
NS	700	0	0	0.000910215	0.000726942	0.000409289	2.68456
